# Supplementary material for: The Relationship between miR-5682 and Nutritional Status of Radiotherapy-Treated Male Laryngeal Cancer Patients
Source: Genes (Basel). 2024 Apr 27;15(5):556. doi: 10.3390/genes15050556 (PMC11120884; doi:10.3390/genes15050556)
Supplement: Supplementary file 1 [file genes-15-00556-s001.zip]

Archive with 1 entries (1 files):
- genes-2964538-supplementary.pdf
